# Supplementary material for: Clinical Implementation of β-Tubulin Gene-Based Aspergillus Polymerase Chain Reaction for Enhanced Aspergillus Diagnosis in Patients with Hematologic Diseases: A Prospective Observational Study
Source: J Fungi (Basel). 2023 Dec 13;9(12):1192. doi: 10.3390/jof9121192 (PMC10744750; doi:10.3390/jof9121192)
Supplement: Supplementary file 1 [file jof-09-01192-s001.zip]

Archive with 1 entries (1 files):
- jof-2737911-supplementary.pdf
